# Supplementary material for: Prioritization of nasal polyp-associated genes by integrating GWAS and eQTL summary data
Source: Front Genet. 2023 Jun 23;14:1195213. doi: 10.3389/fgene.2023.1195213 (PMC10326843; doi:10.3389/fgene.2023.1195213)
Supplement: Supplementary file 9 [file Table1.XLSX]

## Sheet: Supplementary Table 1
Supplementary Table 1. Genome-wide significant loci that were associated with nasal polyps at P < 5.0 × 10-8 within a ± 500kb window.
chromosome	position(GRCh37)	rsid	reference allele	effect allele	nearest gene(s)	consequence	P value
1	150800117	rs2089081	T	C	ARNT	intron	1.6e-11
1	198656242	rs4915314	C	T	RTPRC	intron	9.9e-09
2	103089678	rs4851011	C	T	SLC9A4	upstream	8.7e-18
2	146556507	rs72861065	G	A	ZEB2	intergenic	3.2e-10
3	71509400	rs10555493	CTTTG	C	FOXP1	intron	1.3e-08
3	125678661	rs1937865894	C	G	ROPN1B	downstream	5.8e-09
3	126640396	rs544410656	C	T	CHCHD6	intron	2.2e-08
3	127333938	rs758072812	T	G	MCM2	intron	3e-08
3	128273684	rs2069134381	A	C	GATA2	intergenic	3.3e-09
3	129491425	rs1442574616	G	A	TMCC1	intron	3.2e-08
5	109771430	rs148525529	C	T	TMEM232	intron	9.4e-10
5	110401872	rs1837253	T	C	TSLP	upstream	1.4e-29
5	130469087	rs139746351	G	A	HINT1	intergenic	1.2e-12
5	131080960	rs35403253	C	T	CTC-432M15.3, FNIP1	intron	1.4e-13
5	131630852	rs35260072	A	C	P4HA2, SLC22A4	intron	4.9e-17
6	32637825	rs9274732	G	A	HLA-DQB1	upstream	3.5e-41
6	91019304	rs1394220	A	C	BACH2	upstream	4.8e-08
8	120011331	rs7010043	G	T	COLEC10	intron	6.2e-10
9	5660798	rs118131438	G	A	RIC1	intron	1.9e-08
9	6192796	rs2095044	T	C	IL33	upstream	4.7e-52
9	6822275	rs180901258	A	G	AL513412.1, KDM4C, RP11-146B14.1	intron	1.6e-10
9	102121022	rs10819656	C	G	SEC61B	intron	1e-08
10	6101713	rs3118470	T	C	IL2RA	intron	7.4e-10
10	8105745	rs2277228	G	A	GATA3	intron	3.1e-13
10	9055687	rs148841839	TATAAA	T	GATA3	intergenic	2.4e-21
11	61626921	rs174605	G	T	FADS2	intron	3.5e-08
11	91650633	rs551281050	A	C	FAT3	intergenic	1.4e-08
13	40368069	rs9603616	C	T	COG6	downstream	2.7e-08
13	78123349	rs1010712	C	G	SCEL	intron	1.3e-08
16	11235123	rs12919732	A	G	CLEC16A	intron	1.8e-10
17	4521473	rs71368508	C	A	SMTNL2	downstream	6.5e-10
19	41704304	rs338593	T	C	CYP2S1	intron	2.8e-14
20	47638157	rs768970502	G	C	ARFGEF2	intron	4.1e-09
20	55336440	rs62210022	C	T	TFAP2C	intergenic	3.3e-08

## Sheet: Supplementary Table 2
Supplementary Table 2. The characteristics of all the SNVs included in two-sample MR analyses estimating the causal effects of CTSK expression (exposure) on NP risk (outcome1) and on eosinophil cell count (outcome2).
			Beta			Standard Error			Effect Allele Frequency			P value			sample size	F-statistic
IV SNV	Effect Allele	Other Allele	exposure	outcome1	outcome2	exposure	outcome1	outcome2	exposure	outcome1	outcome2	exposure	outcome1	outcome2	exposure	exposure
rs12124948	T	C	-0.548296	-0.0914178	NA	0.0111193	0.0194531	NA	0.425184	0.499097	NA	1e-200	2.61e-06	NA	31346	2430
rs12754510	A	G	0.147255	0.0662958	0.007581	0.0184555	0.0334603	0.00302	0.117291	0.0937642	0.122974	1.47775e-15	0.0475543	0.0120731	31684	63
rs192154135	T	C	-0.304214	-0.197612	-0.000422	0.0459718	0.0724462	0.009047	0.0169983	0.020111	0.012734	3.6509e-11	0.00637749	0.962761	21959	62.5
rs6690662	T	C	-0.378521	-0.0166255	-0.014786	0.0132304	0.0205739	0.002272	0.742328	0.677722	0.746426	5.04661e-180	0.419041	7.93e-11	31566	813
NA means not available.

## Sheet: Supplementary Table 3
Supplementary Table 3. The results of two-sample MR analyses estimating the causal effects of CTSK expression on NP risk and on eosinophil cell count.
			IVW (multiplicative random effects)			Weighted median			Weighted mode			MR-Egger			Cochran’s Q	MR-PRESSO global test
exposure	outcome	N of SNVs	OR	95% CI	P value	OR	95% CI	P value	OR	95% CI	P value	Intercept	SE	P value	P value	P value
CTSK	nasal polyps	4	1.15	1.04-1.28	0.0077	1.14	1.08-1.21	7.73471e-06	1.15	1.07-1.23	0.024	0.025	0.09	0.81	0.018	0.32
			IVW (fixed effects)			Weighted median			Weighted mode			MR-Egger			Cochran’s Q	MR-PRESSO global test
exposure	outcome	N of SNVs	Beta	SE	P value	Beta	SE	P value	Beta	SE	P value	Intercept	SE	P value	P value	P value
CTSK	eosinophil cell count	2	0.035	0.017	0.036	Not enough IVs			Not enough IVs			Not enough IVs			0.17	Not enough IVs

## Sheet: Supplementary Table 4
Supplementary Table 4. The results of IVW multivariable MR analyses estimating the causal effect of the exposure on nasal polyps adjusted for the other trait.
				IVW multivariable MR
exposure	adjustment	outcome	N of SNVs	OR	95% CI	P value
CTSK expression	eosinophil cell count	nasal polyp	3	1.62	0.54-4.92	0.39
eosinophil cell count	CTSK expression	nasal polyp	119	3.46	2.60-4.60	1.6425e-17
